# Supplementary material for: Dhr96[1] mutation and maternal tudor[1] mutation increase life span and reduce the beneficial effects of mifepristone in mated female Drosophila
Source: PLoS One. 2023 Dec 21;18(12):e0292820. doi: 10.1371/journal.pone.0292820 (PMC10735022; doi:10.1371/journal.pone.0292820)
Supplement: S3 Table — (XLSX) [file pone.0292820.s007.xlsx]

## Sheet: Result_Summary 
Lipidomic analysis of 24 fly samples
			#01	#02	#03	#04	#05	#06	#07	#08	#09	#10	#11	#12	#13	#14	#15	#16	#17	#18	#19	#20	#21	#22	#23	#24
Cardiolipin (CL) (nmol/mg protein)	MASS	Molecular Weight	virgin female-	virgin female-	virgin female-	virgin female-	virgin female+	virgin female+	virgin female+	virgin female+	mated female-	mated female-	mated female-	mated female-	mated female+	mated female+	mated female+	mated female+	male-	male-	male-	male-	male+	male+	male+	male+
14:0-16:1-16:1-16:1	658.941	1318.9	0.170884	0.131388	0.128622	0.101707	0.184857	0.150129	0.145384	0.185659	0.125146	0.122525	0.139506	0.16491	0.167937	0.175191	0.181713	0.164256	0.0468211	0.0328238	0.0399384	0.0471604	0.0513128	0.0601332	0.0434862	0.040042
14:0-15:0-16:1-17:0	659.949	1320.91	0.580568	0.413219	0.888527	0.781502	0.600452	0.129804	0.574933	0.181455	0.638667	0.233831	0.606913	0.258413	0.119151	0.188847	0.832775	0.179535	0.3295	0.0453734	0.319617	0.8289	0.223165	0.204053	0.267295	0.248548
16:1-16:1-16:1-16:1	671.949	1344.91	3.9751	4.15394	3.91147	4.03253	4.40965	4.17752	3.76707	4.77043	3.65679	4.11752	3.8213	4.32536	4.37679	4.50283	4.56601	4.48826	1.04112	0.87554	0.936347	0.950669	1.01271	1.26467	1.12752	1.09737
16:1-16:1-16:1-18:3	683.949	1368.91	0.172214	0.13343	0.133464	0.142069	0.158192	0.164666	0.167711	0.170981	0.129456	0.148926	0.131745	0.145172	0.155107	0.174765	0.154751	0.148412	0.0117513	0.018846	0.0203886	0.0127726	0.0317392	0.0618505	0.0303359	0.0336611
16:1-16:1-16:1-18:2	684.957	1370.93	5.26486	5.01363	4.86887	4.93401	5.51558	5.30225	5.36308	5.85862	5.05369	5.35547	5.1714	5.37829	5.41685	5.75841	5.27168	5.4068	1.37423	1.17091	1.15255	1.17527	1.35142	1.70983	1.53916	1.43892
16:1-16:1-16:1-18:1	685.965	1372.95	0.664828	0.710348	0.707809	0.649206	0.764261	0.855495	0.622639	0.940021	0.687039	0.742001	0.69142	0.856645	0.944901	0.800524	0.899313	0.908239	0.216431	0.197835	0.215018	0.197963	0.237247	0.310116	0.243971	0.240875
18:2-18:2-16:1-16:1	697.965	1396.95	3.42121	3.26327	3.07079	3.17415	3.36161	3.30151	4.04819	3.49637	3.6107	3.53107	3.41466	3.33451	3.45876	3.79123	3.07024	3.24705	1.10408	0.965252	0.916364	0.909288	1.18715	1.50476	1.33481	1.28845
20:4-18:2-16:1-16:1	709.965	1420.95	0.0802482	0.070584	0.0515664	0.0513636	0.0642017	0.0819782	0.0972542	0.0718046	0.0825914	0.0801883	0.0487248	0.0622745	0.0852027	0.0945621	0.0536534	0.0672274	0.00150927	0.0210176	0.0183722	0.00893288	0.0397019	0.0525952	0.0359378	0.0418037
18:2-18:2-18:2-16:1	710.973	1422.96	1.26343	1.10678	0.994713	1.10734	1.09487	1.14454	1.68107	1.0823	1.40373	1.2324	1.25459	1.12681	1.15857	1.30525	0.959317	1.08488	0.505393	0.466931	0.424528	0.412669	0.597887	0.752798	0.651808	0.64882
18:2-18:2-18:2-16:0	711.981	1424.98	0.346099	0.328114	0.30509	0.318959	0.356359	0.36394	0.423362	0.386887	0.372939	0.353575	0.373807	0.364326	0.408453	0.411241	0.353724	0.358053	0.175655	0.165994	0.168274	0.154134	0.209823	0.26465	0.223907	0.216124
18:2-18:2-18:2-18:2	723.981	1448.98	0.218254	0.166987	0.138116	0.168046	0.15536	0.195742	0.328389	0.147329	0.270737	0.227048	0.20978	0.183403	0.190989	0.219937	0.125781	0.178352	0.148903	0.169282	0.147677	0.129314	0.202812	0.249888	0.227784	0.216495
18:2-18:2-18:2-18:1	724.988	1450.99	0.0680777	0.0521332	0.0484519	0.039777	0.0482831	0.0650869	0.0912116	0.0558601	0.0678354	0.0637546	0.0609452	0.0577936	0.0775859	0.0670184	0.0515759	0.0557287	0.0230901	0.0392429	0.0378582	0.0254005	0.060429	0.0763438	0.0580489	0.0637679
		Sum	16.2258	15.5438	15.2475	15.5007	16.7137	15.9327	17.3103	17.3477	16.0993	16.2083	15.9248	16.2579	16.5603	17.4898	16.5205	16.2868	4.97848	4.16904	4.39693	4.85247	5.2054	6.51169	5.78407	5.57488
			#01	#02	#03	#04	#05	#06	#07	#08	#09	#10	#11	#12	#13	#14	#15	#16	#17	#18	#19	#20	#21	#22	#23	#24
Lyso-Cardiolipin (LCL) (nmol/mg protein)	MASS	Molecular Weight	virgin female-	virgin female-	virgin female-	virgin female-	virgin female+	virgin female+	virgin female+	virgin female+	mated female-	mated female-	mated female-	mated female-	mated female+	mated female+	mated female+	mated female+	male-	male-	male-	male-	male+	male+	male+	male+
16:1-16:1-16:1	553.842	1108.7	0.543035	0.530754	0.515362	0.526439	0.630383	0.650298	0.650252	0.56222	0.402454	0.446035	0.433608	0.3158	0.56945	0.478048	0.341418	0.34182	0.949369	0.821725	0.753478	1.01955	0.715073	0.796054	1.039	0.88548
16:1-16:1-18:2	566.85	1134.72	0.48916	0.469834	0.502964	0.432397	0.542769	0.558875	0.519797	0.475317	0.404769	0.447594	0.459212	0.368541	0.50236	0.466345	0.310056	0.35585	1.20432	1.12515	0.973767	1.26418	0.98161	1.10332	1.41293	1.20739
18:2-18:2-16:1	579.858	1160.73	0.181573	0.174474	0.209393	0.149911	0.198038	0.195653	0.174739	0.167352	0.157875	0.186628	0.200859	0.185705	0.180916	0.174917	0.101695	0.162626	0.728476	0.70704	0.592971	0.732543	0.632585	0.714425	0.937009	0.791137
		Sum	1.21377	1.17506	1.22772	1.10875	1.37119	1.40482	1.34479	1.20489	0.965098	1.08026	1.09368	0.870047	1.25273	1.11931	0.75317	0.860296	2.88217	2.65391	2.32022	3.01628	2.32927	2.6138	3.38894	2.88401
			#01	#02	#03	#04	#05	#06	#07	#08	#09	#10	#11	#12	#13	#14	#15	#16	#17	#18	#19	#20	#21	#22	#23	#24
Phosphatidylglycerol (PG) (nmol/mg protein)	MASS	Molecular Weight	virgin female-	virgin female-	virgin female-	virgin female-	virgin female+	virgin female+	virgin female+	virgin female+	mated female-	mated female-	mated female-	mated female-	mated female+	mated female+	mated female+	mated female+	male-	male-	male-	male-	male+	male+	male+	male+
16:1-16:1	717.471	718.479	0.422212	0.40094	0.382055	0.387566	0.397454	0.439549	0.462364	0.38778	0.285057	0.322474	0.32477	0.273015	0.320281	0.408925	0.356116	0.355905	0.0832727	0.0773207	0.0757975	0.0774762	0.0769857	0.112101	0.113768	0.0926949
16:0-16:1	719.487	720.495	0.572133	0.545941	0.544502	0.507612	0.574347	0.617932	0.629299	0.563171	0.440221	0.469475	0.485774	0.460092	0.577117	0.605438	0.536267	0.591552	0.144434	0.142415	0.120478	0.155544	0.181619	0.21638	0.212618	0.209475
16:1-18:2	743.487	744.495	0.279488	0.271761	0.252512	0.257174	0.272537	0.296129	0.29564	0.259656	0.23005	0.241111	0.242484	0.226097	0.226961	0.297357	0.270961	0.280883	0.0776392	0.0726593	0.0663554	0.0714306	0.077434	0.101579	0.109555	0.0907834
16:0-18:2	745.503	746.51	0.652817	0.660925	0.59602	0.616736	0.64479	0.71289	0.727855	0.665009	0.54442	0.581517	0.609034	0.565762	0.618562	0.678087	0.631088	0.668029	0.197656	0.191575	0.157792	0.200597	0.247773	0.274398	0.284965	0.275481
16:0-18:1	747.518	748.526	0.272552	0.268809	0.275097	0.254983	0.246556	0.26503	0.216338	0.210214	0.246755	0.222235	0.262122	0.257157	0.291458	0.266882	0.251477	0.280934	0.115905	0.111991	0.0850869	0.109094	0.171223	0.169223	0.163294	0.180994
18:2-18:2	769.503	770.51	0.0650307	0.06257	0.0542806	0.0603696	0.0595129	0.0670347	0.0624563	0.0574013	0.0589306	0.0601412	0.0581471	0.0713614	0.0549999	0.0697041	0.0610637	0.0761155	0.0239112	0.0253802	0.0188628	0.0232641	0.0299636	0.0341381	0.0400075	0.0346497
18:1-18:2	771.518	772.526	0.261941	0.264871	0.231118	0.247928	0.24186	0.277987	0.26117	0.262239	0.236305	0.248709	0.251866	0.254288	0.241409	0.258139	0.243458	0.279275	0.0991726	0.095005	0.0775893	0.0917148	0.121667	0.132749	0.139086	0.136681
18:1-18:1	773.534	774.542	0.088839	0.0984292	0.0879649	0.092237	0.0920479	0.0996221	0.106906	0.107874	0.0885277	0.10252	0.104323	0.0882142	0.0963085	0.0914266	0.0876108	0.088588	0.0340483	0.0336272	0.0254635	0.0368074	0.0540131	0.048801	0.0436913	0.0485021
		Sum	2.61501	2.57425	2.42355	2.4246	2.5291	2.77617	2.76203	2.51334	2.13027	2.24818	2.33852	2.19599	2.4271	2.67596	2.43804	2.62128	0.776039	0.749973	0.627425	0.765929	0.960678	1.08937	1.10699	1.06926
			#01	#02	#03	#04	#05	#06	#07	#08	#09	#10	#11	#12	#13	#14	#15	#16	#17	#18	#19	#20	#21	#22	#23	#24
Phosphatidylinositol (PI) (nmol/mg protein)	MASS	Molecular Weight	virgin female-	virgin female-	virgin female-	virgin female-	virgin female+	virgin female+	virgin female+	virgin female+	mated female-	mated female-	mated female-	mated female-	mated female+	mated female+	mated female+	mated female+	male-	male-	male-	male-	male+	male+	male+	male+
16:1-16:1	805.487	806.495	0.381324	0.378015	0.363023	0.398624	0.3651	0.372664	0.305616	0.319385	0.311242	0.311332	0.349034	0.315153	0.258298	0.396138	0.362051	0.382427	0.0463545	0.0493301	0.0449901	0.0555764	0.0615159	0.0733107	0.067012	0.0642548
16:0-16:1	807.502	808.51	0.305953	0.308046	0.305313	0.325146	0.343327	0.339969	0.392909	0.308748	0.349685	0.416961	0.375848	0.380781	0.323706	0.389379	0.390506	0.388641	0.0521911	0.0617176	0.0586522	0.0683097	0.0906754	0.0829661	0.08309	0.0899978
16:1-18:2/16:0-18:3	831.502	832.51	0.238339	0.231714	0.23932	0.238033	0.214708	0.220814	0.199329	0.207857	0.204928	0.206867	0.218253	0.231677	0.157749	0.22614	0.210207	0.206864	0.0319399	0.0339524	0.0310624	0.0355986	0.0423464	0.0447863	0.0440705	0.0457236
16:0-18:2	833.518	834.526	0.805671	0.805415	0.816785	0.816808	0.791572	0.81979	0.736934	0.774876	0.711224	0.838462	0.780113	0.799346	0.672947	0.78663	0.789909	0.77746	0.141824	0.156292	0.147588	0.167199	0.232663	0.222275	0.218598	0.229138
16:0-18:1	835.534	836.541	0.105527	0.110865	0.115651	0.111419	0.17287	0.170935	0.215606	0.158191	0.195111	0.251307	0.200767	0.227379	0.21764	0.196007	0.219278	0.201807	0.0354754	0.0486356	0.0459671	0.048808	0.0863428	0.0631574	0.0670859	0.0766952
16:0-20:4	857.518	858.526	0.132735	0.127709	0.123187	0.130772	0.133403	0.139922	0.120053	0.155393	0.124716	0.133453	0.137347	0.151492	0.104568	0.134696	0.14012	0.121803	0.0225419	0.0263625	0.0236034	0.0258765	0.036369	0.0365654	0.0371121	0.0373745
18:1-18:2	859.534	860.541	0.629742	0.617852	0.621224	0.629934	0.580312	0.6185	0.554338	0.64397	0.54951	0.650373	0.608386	0.658554	0.508533	0.55328	0.59156	0.52418	0.103495	0.115886	0.106584	0.117217	0.171963	0.153368	0.159706	0.167169
18:0-18:2	861.549	862.557	0.199089	0.200908	0.216226	0.204763	0.241481	0.240743	0.253633	0.245014	0.233881	0.303896	0.252674	0.280387	0.247056	0.234808	0.261512	0.233717	0.0532696	0.0702864	0.0649072	0.067995	0.107032	0.0854351	0.0891205	0.101964
		Sum	2.79838	2.78052	2.80073	2.8555	2.84277	2.92334	2.77842	2.81343	2.6803	3.11265	2.92242	3.04477	2.4905	2.91708	2.96514	2.8369	0.487091	0.562462	0.523355	0.586581	0.828908	0.761863	0.765795	0.812317
			#01	#02	#03	#04	#05	#06	#07	#08	#09	#10	#11	#12	#13	#14	#15	#16	#17	#18	#19	#20	#21	#22	#23	#24
Phosphatidylserine (PS) (nmol/mg protein)	MASS	Molecular Weight	virgin female-	virgin female-	virgin female-	virgin female-	virgin female+	virgin female+	virgin female+	virgin female+	mated female-	mated female-	mated female-	mated female-	mated female+	mated female+	mated female+	mated female+	male-	male-	male-	male-	male+	male+	male+	male+
16:0-16:1	732.482	733.49	0.0648619	0.0510614	0.0666698	0.0558215	0.0541304	0.0676091	0.0581034	0.0574257	0.0574708	0.0537776	0.0577111	0.0600046	0.0559849	0.0686866	0.0563082	0.0540457	0.0185439	0.0261545	0.0216986	0.0138162	0.0306504	0.0250556	0.0250894	0.0328634
16:0-18:2	758.498	759.506	0.402428	0.374315	0.408947	0.373269	0.37263	0.451194	0.399763	0.418089	0.406944	0.400081	0.424209	0.406928	0.399742	0.466998	0.433421	0.413168	0.127019	0.135435	0.131671	0.153903	0.173404	0.188632	0.167191	0.180609
16:0-18:1	760.513	761.521	0.126967	0.110602	0.143262	0.112247	0.125716	0.156305	0.119006	0.133684	0.144933	0.130011	0.139615	0.157406	0.118324	0.139147	0.140416	0.122788	0.0467085	0.0550889	0.0495648	0.0515293	0.0868266	0.0727476	0.0706456	0.0878929
18:2-18:2	782.498	783.506	0.229457	0.225232	0.21101	0.213434	0.244278	0.271341	0.261008	0.257458	0.234083	0.239496	0.246763	0.230654	0.229818	0.280484	0.272379	0.233398	0.0152807	0.03535	0.0498321	0.0551043	0.0657588	0.0858287	0.0619643	0.0642163
18:1-18:2	784.513	785.521	0.347257	0.332548	0.341369	0.333555	0.328314	0.387199	0.340332	0.351978	0.396145	0.396512	0.395768	0.411762	0.332691	0.384479	0.381232	0.350561	0.124354	0.125511	0.126417	0.142	0.157274	0.179384	0.157695	0.163777
18:0-18:2	786.529	787.537	1.08189	1.08121	1.13541	1.04577	1.03183	1.21829	1.08417	1.17203	1.19789	1.20232	1.23329	1.30996	1.09818	1.18812	1.22045	1.15715	0.340879	0.393224	0.406252	0.426004	0.584492	0.551844	0.50918	0.579566
18:0-20:3	812.545	813.553	0.0348591	0.0317321	0.0390725	0.0360993	0.0324753	0.0400158	0.032303	0.035765	0.0460018	0.0431217	0.0434654	0.0528701	0.0381977	0.040654	0.0377109	0.0407344	0.00484582	0.00459339	0.00654126	0.00165262	0.00353572	0.00534277	0.00490237	0.00734549
18:0-20:2	814.56	815.568	0.0267468	0.0242735	0.0305689	0.0258562	0.0307393	0.0356763	0.0282334	0.0338173	0.0465516	0.0424048	0.0412174	0.061532	0.0313596	0.0367306	0.039345	0.0367452	0.00595006	0.01402	0.0133182	0.0072025	0.0230099	0.0166031	0.0167441	0.0271822
18:0-20:1	816.576	817.584	0.0236793	0.0238175	0.0284405	0.0253427	0.035122	0.0388498	0.0342322	0.0403227	0.0534761	0.0488202	0.0462193	0.0701725	0.0405786	0.0454156	0.0456918	0.0428091	0.0225348	0.03987	0.0363768	0.0202941	0.0566602	0.0376228	0.041413	0.0563571
			2.33815	2.25479	2.40475	2.2214	2.25523	2.66648	2.35715	2.50057	2.5835	2.55654	2.62826	2.76129	2.34488	2.65072	2.62695	2.4514	0.706115	0.829247	0.841672	0.871505	1.18161	1.16306	1.05482	1.19981
			#01	#02	#03	#04	#05	#06	#07	#08	#09	#10	#11	#12	#13	#14	#15	#16	#17	#18	#19	#20	#21	#22	#23	#24
Phosphatidylcholine (PC) (nmol/mg protein)	MASS	Molecular Weight	virgin female-	virgin female-	virgin female-	virgin female-	virgin female+	virgin female+	virgin female+	virgin female+	mated female-	mated female-	mated female-	mated female-	mated female+	mated female+	mated female+	mated female+	male-	male-	male-	male-	male+	male+	male+	male+
D14:1-16:1	708.516	701.5	0.0691469	0.0667875	0.0524965	0.0279773	0.0699061	0.0728598	0.0506511	0.101259	0.0779699	0.0946766	0.0687809	0.0788948	0.0799061	0.0661979	0.0979785	0.102487	0.00624829	0.00913087	0.0103052	0.0131835	0.0100542	0.0115636	0.0172712	0.0122176
D14:0-16:1	710.531	703.515	1.56506	1.42033	1.28371	1.20885	1.31019	1.51963	1.46226	1.48706	1.56784	1.66944	1.46886	1.383	1.60337	1.55142	1.33242	1.57023	0.418371	0.354959	0.397754	0.351495	0.374689	0.405727	0.329201	0.355467
D14:0-16:0	712.547	705.531	0.281119	0.234123	0.210196	0.322409	0.29038	0.212692	0.280931	0.351771	0.22821	0.231119	0.214749	0.258152	0.291906	0.21993	0.219131	0.293488	0.0634417	0.0623585	0.0744926	0.0735413	0.0693356	0.0686112	0.0611466	0.0663631
P16:0-16:0/A16:0-16:1	724.583	717.567	0.0755687	0.151338	0.169922	0.0582403	0.171829	0.0514052	0.183794	0.0665027	0.0391337	0.141228	0.122353	0.0851852	0.18154	0.10475	0.0911279	0.197386	0.109574	0.0975472	0.106212	0.101926	0.0958185	0.0923209	0.103137	0.0738661
D16:1-16:2/D14:1-18:2	734.531	727.515	0.0294959	0.0520843	0.0247855	0.0544014	0.0320254	0.0204314	0.00879337	0.0481147	0.0870735	0.0677644	0.0514278	0.0331027	0.0371281	0.0385967	0.0387777	0.0393542	0.00472209	0.0110998	0.00644941	0.00814146	0.0135631	0.00739144	0.0110021	0.00767598
D16:1-16:1/D14:1-18:1	736.547	729.531	8.05825	7.90941	7.77199	7.64113	7.43954	7.82579	8.28874	7.46033	7.02368	7.25724	7.6113	7.33394	8.03971	7.77728	6.85029	7.23338	1.36492	1.2851	1.40823	1.45969	1.56964	1.57317	1.43685	1.36975
D16:1-16:0/D14:1-18:0	738.563	731.547	6.93801	6.86922	7.05564	6.82305	6.59567	6.71735	7.24267	6.7276	6.21738	6.14133	6.32603	6.13529	6.07048	6.11203	5.05274	5.94333	1.94929	1.92861	2.12554	1.89437	2.12706	2.05489	1.76807	1.81124
D16:0-16:0	740.578	733.562	0.332068	0.24902	0.33922	0.367291	0.471534	0.329514	0.263632	0.335815	0.39707	0.323455	0.249441	0.328807	0.319567	0.271648	0.276873	0.279267	0.108666	0.0724999	0.138971	0.143916	0.108019	0.132046	0.0987176	0.109221
P16:0-18:1/P18:1-16:0	750.599	743.583	0.118084	0.11493	0.163157	0.168947	0.121736	0.131581	0.106779	0.102752	0.216608	0.217253	0.167921	0.198743	0.228538	0.154836	0.179989	0.270437	0.791271	0.678241	0.973517	0.561757	0.605091	0.516589	0.648469	0.52344
P16:0-18:0/P18:0-16:0/A18:1-16:0/A16:0-18:1	752.615	745.599	0.477535	0.406175	0.559231	1.00461	0.586912	0.578178	0.623734	0.54369	0.336116	0.407695	0.410918	0.595308	0.507798	0.434022	0.524986	0.723885	0.269224	0.27045	0.29406	0.22209	0.230754	0.230312	0.242616	0.249249
A16:0-18:0	754.63	747.614	0.220268	0.0755998	0.0442033	0.468307	0.0930021	0.226023	0.176849	0.177196	0.0377507	0.296027	0.149825	0.157786	0.203861	0.226903	0.173209	0.124711	0.0574034	0.0887162	0.107344	0.0461619	0.0758657	0.0564585	0.060232	0.0526984
D14:1-20:3/D16:2-18:2/D14:0-20:4	760.547	753.531	0.0401647	0.0342766	0.0313735	0.0371603	0.0493814	0.044572	0.054251	0.0480236	0.0502885	0.0536995	0.045282	0.0499991	0.0343426	0.0401837	0.0351872	0.0345166	0.00376374	0.00863075	0.00775511	0.00488572	0.00514534	0.00961746	0.00812994	0.0101243
D16:1-18:2	762.563	755.547	2.76887	2.52082	2.47062	2.55786	2.61013	2.52423	2.32274	2.2957	2.8224	2.62988	2.53066	2.84298	2.5341	2.55731	2.24057	2.30999	0.415648	0.379406	0.434428	0.540631	0.520117	0.570452	0.560028	0.531985
D16:0-18:2	764.578	757.562	12.7065	12.7173	12.5881	11.7585	12.4191	13.0093	13.5657	12.1302	11.2469	11.3303	11.2074	11.1916	12.3522	11.8353	10.1594	11.2427	1.6756	1.52956	2.0441	2.27366	2.48391	2.41467	2.20793	2.23916
D16:0-18:1	766.594	759.578	5.35101	5.65894	5.84674	5.44204	5.54054	5.48612	5.78507	5.73358	5.08988	5.00509	4.87778	4.82612	5.00524	4.67357	3.68941	4.50386	0.848715	0.776252	1.0826	1.18683	1.17749	1.2133	1.08203	1.03998
D16:0-18:0	768.609	761.593	0.070025	0.0593082	0.12597	0.0617403	0.117571	0.225993	0.20771	0.222532	0.241218	0.0569674	0.0239624	0.0390077	0.10321	0.089184	0.0517065	0.0998931	0.0410938	0.0339633	0.0454514	0.0389357	0.0473334	0.0404037	0.0506886	0.0333867
P18:0-18:1/P18:1-18:0	778.63	771.614	0.445212	0.316871	0.335963	0.43987	0.441765	0.355622	0.362826	0.355251	0.247358	0.337555	0.482724	0.330218	0.437596	0.351538	0.344376	0.394929	0.154159	0.208129	0.288089	0.129441	0.182971	0.145967	0.109718	0.138669
A18:0-18:1/P18:0-18:0	780.646	773.63	0.440712	0.411488	0.357712	0.807931	0.702739	0.556807	0.997815	0.565444	0.44751	0.549158	0.467357	0.409876	0.589625	0.417814	0.373347	0.513804	0.102179	0.0915536	0.129365	0.109599	0.11592	0.140381	0.100634	0.145088
D18:2-18:2/D16:0-20:4	788.578	781.562	0.207691	0.204011	0.199372	0.299469	0.257341	0.245603	0.241403	0.215037	0.238286	0.284916	0.246157	0.330796	0.247387	0.248467	0.236732	0.205866	0.0619789	0.0449561	0.0596955	0.0766816	0.0754602	0.0842842	0.0808673	0.0849265
D18:1-18:2/D16:0-20:3	790.594	783.578	2.88801	2.76941	2.53252	2.81828	2.73797	2.92887	2.69737	2.75568	2.84789	2.66222	2.91548	3.03928	2.63867	2.79323	2.41059	2.32938	0.592588	0.586219	0.660368	0.871147	0.844536	0.823502	0.840173	0.787778
D18:0-18:2/D18:1-18:1	792.609	785.593	3.70194	3.75703	3.82471	3.76666	4.26873	3.96464	4.03761	4.17349	3.05232	3.33175	3.44162	3.33246	3.7219	3.58102	3.11359	3.48449	0.716986	0.770695	0.993325	1.18829	1.1927	1.14181	0.98638	0.995421
D18:0-18:1	794.625	787.609	0.514836	0.50739	0.429715	0.5437	0.694398	0.531155	0.678427	0.643591	0.645001	0.586121	0.490567	0.539673	0.563532	0.560729	0.418105	0.633189	0.113375	0.127382	0.132421	0.178544	0.158092	0.19123	0.110232	0.136562
		Sum	47.2995	46.5059	46.4174	46.6784	47.0224	47.5583	49.6398	46.5406	43.1578	43.6749	43.5706	43.5202	45.7916	44.106	37.9105	42.5306	9.86921	9.41546	11.5205	11.4749	12.0836	11.9247	10.9135	10.7743
			#01	#02	#03	#04	#05	#06	#07	#08	#09	#10	#11	#12	#13	#14	#15	#16	#17	#18	#19	#20	#21	#22	#23	#24
Lyso Phosphatidylcholine (LPC) (nmol/mg protein)	MASS	Molecular Weight	virgin female-	virgin female-	virgin female-	virgin female-	virgin female+	virgin female+	virgin female+	virgin female+	mated female-	mated female-	mated female-	mated female-	mated female+	mated female+	mated female+	mated female+	male-	male-	male-	male-	male+	male+	male+	male+
14:0	474.317	467.301	0.137452	0.136929	0.129405	0.110181	0.0590176	0.0352765	0.0686808	0.0735205	0.109552	0.0998852	0.104672	0.100179	0.143051	0.153904	0.144241	0.150727	0.0187603	0.0125348	0.017205	0.0164778	0.0135644	0.0195264	0.0162282	0.0188221
16:1	500.332	493.316	2.39463	2.10855	2.31873	2.31567	1.32438	1.34161	1.37185	1.45411	2.28369	2.28081	2.49918	2.44273	2.16745	2.48075	2.20998	2.25558	0.278211	0.290871	0.211165	0.181525	0.194425	0.221351	0.190786	0.123428
16:0	502.348	495.332	0.724068	0.607137	0.556234	0.636738	0.444859	0.528657	0.451167	0.449457	0.721248	0.711322	0.631062	0.630695	0.614167	0.698521	0.579268	0.626162	0.354751	0.275394	0.372336	0.330485	0.356788	0.393714	0.322567	0.315584
P18:0	514.384	507.368	0.0468474	0.0330318	0.0314237	0.0263899	0.0091774	0.0676838	0.0170415	0.0244006	0.031771	0.0381893	0.028463	0.0373286	0.0360295	0.0356132	0.0382393	0.0471239	0.0106228	0.00920803	0.00914006	0.00475077	0.00977622	0.00828693	0.00928553	0.00398982
18:2	526.348	519.332	0.453134	0.419915	0.535683	0.463872	0.257044	0.302804	0.298959	0.268396	0.537151	0.521633	0.574861	0.675312	0.44691	0.56461	0.526171	0.553966	0.0684924	0.0565359	0.0451282	0.0662007	0.0510418	0.0822224	0.0539481	0.03769
18:1	528.364	521.348	1.71496	1.69525	1.49783	1.73039	0.926298	1.14394	1.0416	1.03591	1.87015	1.72725	2.08957	2.04635	1.70651	1.83879	1.60793	1.8444	0.213654	0.201656	0.184906	0.247582	0.253477	0.268771	0.249016	0.24137
18:0	530.379	523.363	0.104672	0.0628403	0.0529733	0.068888	0.0640701	0.0333759	0.0513654	0.0728798	0.0709219	0.0456728	0.0677808	0.0823917	0.0860624	0.0716373	0.0647948	0.083338	0.0299102	0.0306127	0.0188797	0.0340611	0.0247835	0.0402162	0.0322054	0.0747881
		Sum	5.57577	5.06366	5.12227	5.35212	3.08485	3.45335	3.30066	3.37866	5.62448	5.42476	5.99559	6.01498	5.20017	5.84382	5.17061	5.56129	0.974402	0.876812	0.85876	0.881082	0.903857	1.03409	0.874037	0.815672
			#01	#02	#03	#04	#05	#06	#07	#08	#09	#10	#11	#12	#13	#14	#15	#16	#17	#18	#19	#20	#21	#22	#23	#24
Phosphatidylethanolamine (PE) (nmol/mg protein)	MASS	Molecular Weight	virgin female-	virgin female-	virgin female-	virgin female-	virgin female+	virgin female+	virgin female+	virgin female+	mated female-	mated female-	mated female-	mated female-	mated female+	mated female+	mated female+	mated female+	male-	male-	male-	male-	male+	male+	male+	male+
D16:0-16:1/D14:0-18:1	910.492	689.5	3.47591	3.53623	3.23762	3.28754	3.06972	3.18102	3.16303	3.22837	3.12151	3.21735	3.30906	2.98714	2.87545	3.17476	3.02264	3.09789	1.18245	1.20443	1.18885	1.10207	1.59711	1.61639	1.86905	1.51959
P18:1-16:0/P16:0-18:1	922.528	701.536	0.407703	0.379	0.3515	0.379858	0.36995	0.340983	0.332129	0.368004	0.435634	0.37458	0.427804	0.340322	0.304696	0.37042	0.345879	0.352129	0.595022	0.5732	0.606575	0.744149	0.51991	0.453222	0.745687	0.585261
P18:0-16:0/P16:0-18:0	924.544	703.552	0.414465	0.449581	0.436728	0.450047	0.464191	0.444225	0.459107	0.451374	0.420728	0.377718	0.460281	0.41442	0.419817	0.429251	0.431477	0.430677	0.84799	0.765095	0.814364	0.785464	0.659324	0.800229	0.887874	0.837024
D16:1-18:2	934.492	713.5	1.63145	1.62543	1.59668	1.62019	1.58371	1.8303	1.67561	1.65255	1.76502	1.6492	1.66155	1.88263	1.75395	1.81944	1.7689	1.95444	0.64907	0.662627	0.577859	0.456077	0.798043	0.838838	1.03049	0.854545
D16:0-18:2/D16:1-18:1	936.507	715.516	9.48673	9.49028	8.8696	8.59478	9.01983	9.64484	9.22131	9.06327	8.97036	8.76167	9.23561	8.58508	9.07189	9.2639	8.92074	9.84631	2.78157	2.76906	2.58459	2.58617	3.42434	4.01904	4.22632	3.85512
D16:0-18:1	938.523	717.531	4.58955	4.45485	4.3363	4.49721	4.07787	4.2902	4.24098	4.167	4.33475	4.41416	4.58355	4.02199	3.9084	4.03713	4.00066	4.37261	1.57279	1.47046	1.33183	1.47145	2.09568	2.30179	2.50894	2.11002
P14:0-22:6	940.539	719.547	0.119065	0.102032	0.144457	0.202532	0.135251	0.120239	0.133633	0.0745202	0.129046	0.162174	0.151109	0.155463	0.103815	0.0736397	0.120746	0.106357	0.0407309	0.0646794	0.0766264	0.0943556	0.110003	0.102467	0.0737991	0.13183
P16:1-20:4/ P14:0-22:5	942.497	721.505	0.0986588	0.105696	0.0948076	0.100604	0.0758226	0.0743681	0.0553445	0.0777387	0.133687	0.0982296	0.119254	0.113866	0.0577987	0.082688	0.0734789	0.0577274	0.0161616	0.021025	0.0242179	0.0155715	0.0249063	0.0444115	0.0165455	0.029474
P18:1-18:1/P18:0-18:2/P16:0-20:2	948.544	727.552	0.389012	0.401847	0.351626	0.327498	0.353679	0.375332	0.351341	0.353738	0.428802	0.406181	0.434126	0.457409	0.390362	0.400805	0.371333	0.460979	1.10647	1.06988	1.03636	1.15069	0.904225	0.871387	0.905674	0.98846
P18:0-18:1/P16:0-20:1	950.559	729.568	1.20801	1.20025	1.13679	1.03602	1.1469	1.21664	1.13412	1.15337	1.27203	1.26932	1.35453	1.24702	1.21247	1.1895	1.23657	1.4405	3.24021	3.2151	2.83015	3.16712	2.6538	2.63084	2.80268	2.95773
A18:0-18:1	952.575	731.583	0.374006	0.366804	0.336369	0.275653	0.427605	0.406756	0.430137	0.364239	0.413947	0.47042	0.45269	0.413786	0.440072	0.445706	0.465037	0.468204	0.671183	0.65126	0.615193	0.749545	0.583521	0.580363	0.676864	0.718347
D16:0-20:4/D18:2-18:2	960.507	739.516	0.488994	0.451794	0.383577	0.42629	0.410336	0.463617	0.416834	0.428889	0.533825	0.503369	0.481534	0.591903	0.479653	0.505642	0.5194	0.626772	0.212914	0.183666	0.156197	0.177543	0.316066	0.251174	0.34283	0.304932
D18:1-18:2/D16:0-20:3	962.523	741.531	2.90017	2.97265	2.65257	2.6565	2.60968	2.78426	2.64741	2.70353	3.00191	2.86885	2.94084	3.22184	2.74202	2.87468	2.79053	3.41542	1.20931	1.06245	1.02895	0.947963	1.61542	1.72665	1.90709	1.60085
D18:0-18:2/D18:1-18:1/D16:0-20:2	964.539	743.547	6.39434	6.43232	5.96479	6.02749	5.85865	6.35431	6.19129	6.1958	6.03487	5.87723	6.39279	5.64195	6.02677	6.03495	6.01157	7.06341	2.29832	2.16743	2.09999	1.81868	3.15794	3.29819	3.83979	3.51642
D18:0-18:1/D16:0-20:1	966.554	745.563	0.671921	0.70855	0.75496	0.65162	0.738403	0.764642	0.699278	0.710153	0.728701	0.671151	0.713184	0.659379	0.622663	0.650785	0.707371	0.726105	0.273272	0.283955	0.243987	0.266315	0.354438	0.476941	0.497809	0.471076
P18:1-20:0	978.591	757.599	0.115205	0.111185	0.116191	0.101911	0.121188	0.116623	0.103865	0.0989645	0.140473	0.156676	0.144855	0.136376	0.114411	0.114737	0.122556	0.151088	0.308683	0.310718	0.325039	0.283495	0.252159	0.209047	0.233574	0.357268
		Sum	32.7652	32.7885	30.7646	30.6358	30.4628	32.4084	31.2554	31.0915	31.8653	31.2783	32.8628	30.8706	30.5242	31.468	30.9089	34.5706	17.0061	16.475	15.5408	15.8166	19.0669	20.221	22.565	20.8379
			#01	#02	#03	#04	#05	#06	#07	#08	#09	#10	#11	#12	#13	#14	#15	#16	#17	#18	#19	#20	#21	#22	#23	#24
Lyso Phosphatidylethanolamine (LPE) (nmol/mg protein)	MASS	Molecular Weight	virgin female-	virgin female-	virgin female-	virgin female-	virgin female+	virgin female+	virgin female+	virgin female+	mated female-	mated female-	mated female-	mated female-	mated female+	mated female+	mated female+	mated female+	male-	male-	male-	male-	male+	male+	male+	male+
16:1	458.286	451.27	5.30417	4.78363	6.26616	5.10338	4.72867	4.94611	4.86057	4.34607	5.39918	5.12366	5.89093	4.97711	5.05469	5.91987	5.19537	5.88358	0.617099	0.548408	0.557884	0.404013	0.655726	0.690975	0.659987	0.461221
16:0	460.302	453.286	2.88063	2.33333	1.81621	2.35875	2.17268	2.04847	2.19437	1.84837	1.94169	2.4011	2.08823	1.77878	1.78418	2.32753	1.81681	1.90231	0.364233	0.27551	0.377034	0.355958	0.427524	0.460709	0.400969	0.481555
P18:0	472.338	465.322	0.130085	0.0894286	0.106307	0.108117	0.132141	0.118895	0.125987	0.148002	0.12422	0.119521	0.159156	0.108965	0.0990548	0.118651	0.0997047	0.138552	0.0463432	0.0294865	0.028222	0.0245542	0.0278427	0.0432886	0.0296497	0.0425265
18:2	484.302	477.286	1.75827	1.55105	2.35748	1.68557	1.53795	1.7277	1.47945	1.30935	1.87326	1.86416	2.16751	2.13947	1.69378	2.08395	1.85903	1.95109	0.240751	0.158975	0.16112	0.108727	0.215052	0.239081	0.214479	0.17655
18:1	486.318	479.302	7.47479	6.71644	7.3498	7.35911	6.61489	6.54442	6.26097	5.9317	7.34853	7.16036	8.69908	7.42297	6.59345	7.48881	6.32565	7.5919	1.02616	0.760451	0.803599	0.876745	1.21254	1.3403	1.24244	1.49426
18:0	488.333	481.317	0.535973	0.478264	0.323235	0.477748	0.478693	0.43754	0.438379	0.423989	0.411552	0.470657	0.572898	0.397954	0.413672	0.47892	0.348125	0.413451	0.0524715	0.021484	0.029789	0.0181455	0.0476726	0.0519195	0.0378172	0.0717688
19:1	500.333	493.317	0.065137	0.0367069	0.109259	0.0398506	0.0388851	0.042545	0.0243311	0.064761	0.0424053	0.0530031	0.064803	0.0613684	0.085019	0.0659056	0.0717585	0.0720603	0.023211	0.0159071	0.0216048	0.00887849	0.0150672	0.0237999	0.0130936	0.0584611
19:0	502.349	495.333	0.167137	0.174108	0.32227	0.183515	0.138417	0.162149	0.158243	0.139689	0.177394	0.193322	0.187622	0.173084	0.159099	0.184895	0.169521	0.186372	0.0319029	0.0325188	0.0297811	0.0247256	0.0379987	0.0472728	0.0368023	0.0438108
		Sum	18.3162	16.163	18.6507	17.316	15.8423	16.0278	15.5423	14.2119	17.3182	17.3858	19.8302	17.0597	15.8829	18.6685	15.886	18.1393	2.40217	1.84274	2.00903	1.82175	2.63943	2.89735	2.63523	2.83015
			#01	#02	#03	#04	#05	#06	#07	#08	#09	#10	#11	#12	#13	#14	#15	#16	#17	#18	#19	#20	#21	#22	#23	#24
Ceramide phosphatidylethanolamine (CPE)(nmol/mg protein)	MASS	Molecular Weight	virgin female-	virgin female-	virgin female-	virgin female-	virgin female+	virgin female+	virgin female+	virgin female+	mated female-	mated female-	mated female-	mated female-	mated female+	mated female+	mated female+	mated female+	male-	male-	male-	male-	male+	male+	male+	male+
N18:0	909.782	688.791	3.01225	2.98068	11.0133	2.87137	5.16684	4.01934	2.7262	8.04141	4.7468	3.54787	4.22136	6.41736	4.10354	3.94053	4.86177	7.46261	2.00063	2.088	3.60222	2.2057	2.18523	6.41401	3.22336	1.46968
N19:0	923.798	702.806	10.1883	11.6955	6.52663	10.5864	3.62627	5.29522	5.92981	5.11904	6.43395	3.69131	6.17844	3.94765	3.7621	3.66318	2.69612	4.86507	1.57546	1.57688	1.90656	1.32983	1.17627	2.0428	2.0513	4.80518
N20:1	935.798	714.806	1.2497	1.30127	4.35859	1.04206	4.57007	3.93167	2.4973	5.48856	4.07788	3.32844	1.43245	4.54269	3.24212	3.40427	4.21806	5.38614	1.36478	1.91784	2.27599	1.1006	2.36232	3.31755	3.19805	0.334003
N20:0	937.813	716.822	2.80424	3.23881	6.0786	2.24776	9.24523	6.76821	2.91063	5.35592	7.44745	7.69846	4.33237	5.76904	5.0653	5.58525	6.18145	7.19797	2.53075	3.33309	2.5833	1.81751	2.37518	3.57843	3.39113	0.909474
N21:1	949.813	728.822	7.81291	9.9433	4.2037	7.51775	4.53861	4.98053	9.36709	5.05624	2.75005	5.40086	0.978635	2.12684	2.43409	3.33108	2.48558	4.275	1.917	1.55669	1.94581	1.08507	1.24262	1.22026	1.89392	2.45859
N21:0	951.829	730.838	12.1269	14.6142	6.90451	11.4049	6.57546	6.74	9.68326	9.28476	13.1936	4.22094	12.7657	3.85052	2.82277	4.4101	4.28643	5.80662	3.12384	1.81124	2.87352	1.73743	2.58089	2.56539	3.07044	10.9636
N22:0	965.845	744.853	3.88819	4.86951	7.19024	2.45395	8.45949	9.58943	2.998	4.65898	4.38363	6.22326	3.88408	6.07966	8.17758	9.30546	9.91159	7.80364	4.87411	5.54398	4.00099	4.5823	3.45959	5.33421	4.073	1.35431
N23:0	979.86	758.869	1.61314	2.17299	0.77783	1.72699	1.17281	1.13757	0.972299	1.06208	0.806041	1.45403	0.942573	1.07597	0.613313	0.908109	0.519342	1.06773	0.644385	0.4992	0.606536	0.415546	0.302171	0.379763	0.498313	0.881165
			42.6956	50.8163	47.0534	39.8511	43.3548	42.462	37.0846	44.067	43.8394	35.5652	34.7356	33.8097	30.2208	34.548	35.1603	43.8648	18.0309	18.3269	19.7949	14.274	15.6843	24.8524	21.3995	23.176
			#01	#02	#03	#04	#05	#06	#07	#08	#09	#10	#11	#12	#13	#14	#15	#16	#17	#18	#19	#20	#21	#22	#23	#24
Acylcarnitine (AC) (pmol/mg protein)	MASS	Molecular Weight	virgin female-	virgin female-	virgin female-	virgin female-	virgin female+	virgin female+	virgin female+	virgin female+	mated female-	mated female-	mated female-	mated female-	mated female+	mated female+	mated female+	mated female+	male-	male-	male-	male-	male+	male+	male+	male+
14:0	372.311	371.304	3.90123	4.39693	4.24481	5.15314	5.12926	5.03661	4.46303	4.11889	2.84601	8.15391	4.3695	3.31589	3.20522	4.73028	4.71946	3.22576	21.7723	22.1534	6.79455	18.1357	15.5639	14.5163	13.3925	16.1226
16:1	398.327	397.319	7.45172	7.06691	7.6375	8.67389	13.0141	11.6267	9.89848	9.31099	6.73777	14.0691	8.36107	5.60873	6.15126	7.46425	9.7654	5.61133	35.3903	37.4173	14.713	29.6811	32.7182	28.9682	29.7715	34.3051
16:0	400.343	399.335	36.2861	39.1434	37.2072	36.6943	31.4689	30.0993	31.4327	28.8251	39.0643	52.076	34.5905	30.9129	35.9229	40.4795	32.0546	30.8477	59.1992	58.9751	61.9363	46.6098	40.4113	41.2413	44.1222	49.7766
18:1	426.358	425.351	51.3849	55.9594	52.2266	51.7502	58.0246	52.3073	52.2641	49.2664	41.3724	50.5366	38.1387	34.5237	48.8051	50.0616	41.7985	38.8227	73.3819	72.7555	87.7395	53.1366	55.6488	58.5767	60.9162	70.0095
18:0	428.374	427.366	3.65737	4.33341	4.05239	3.50513	3.13563	3.19788	3.84802	3.63838	2.71208	2.88647	2.89954	3.01608	3.87599	4.2289	4.42097	3.92605	3.28646	3.0514	6.39542	2.783	3.50315	3.57649	3.36082	2.63561
		Sum	102.681	110.9	105.368	105.777	110.772	102.268	101.906	95.1597	92.7325	127.722	88.3594	77.3773	97.9604	106.964	92.759	82.4336	193.03	194.353	177.579	150.346	147.845	146.879	151.563	172.849
			#01	#02	#03	#04	#05	#06	#07	#08	#09	#10	#11	#12	#13	#14	#15	#16	#17	#18	#19	#20	#21	#22	#23	#24
Free Fatty Acid (FFA) (nmol/mg protein)	MASS	Molecular Weight	virgin female-	virgin female-	virgin female-	virgin female-	virgin female+	virgin female+	virgin female+	virgin female+	mated female-	mated female-	mated female-	mated female-	mated female+	mated female+	mated female+	mated female+	male-	male-	male-	male-	male+	male+	male+	male+
12:0	367.274	200.178	1.86103	1.71806	1.71134	1.59991	1.38508	1.95283	1.57712	1.55839	3.70967	2.54928	2.82987	3.23784	2.25766	2.80005	2.76302	2.46154	4.82651	4.08014	4.68118	5.11025	2.46106	2.28602	1.91718	2.43811
14:1	393.29	226.193	1.18468	1.21427	1.11541	1.03823	0.979097	1.28543	1.0011	1.0217	3.2042	2.32163	2.58391	3.12814	1.66989	2.02144	1.78606	2.08338	3.955	3.55914	4.05113	4.20328	1.94704	2.2664	1.6283	2.0689
14:0	395.306	228.209	8.99903	8.2087	8.47685	8.26241	5.78284	7.234	6.4999	6.49482	12.3597	11.3086	13.0623	11.5892	8.92176	9.75904	9.80841	9.76072	43.0306	39.3845	40.8472	44.4051	20.573	21.1872	19.4307	22.501
15:0	409.321	242.225	0.334341	0.328021	0.313524	0.315492	0.286693	0.421268	0.366128	0.238491	0.333026	0.377517	0.390575	0.35288	0.526252	0.437131	0.533142	0.286081	1.32231	1.40066	1.24913	1.29382	0.732993	0.783406	0.795928	0.66394
16:1	421.321	254.225	25.709	23.0467	26.3911	23.753	19.1183	22.639	20.4985	19.8738	32.4567	27.8943	34.546	32.052	22.5078	25.4253	22.7554	25.5885	156.408	157.698	157.473	164.867	117.64	127.33	114.472	122.84
16:0	423.337	256.24	13.4802	12.1446	13.977	13.8183	11.189	12.4302	12.2732	11.3186	17.5962	17.2444	18.7708	16.8449	13.7356	14.1321	14.1762	13.7356	77.1543	77.6819	74.4828	77.4561	56.461	58.125	59.2261	59.7567
17:1	435.337	268.24	0.331944	0.300969	0.35354	0.284956	0.262364	0.307694	0.269148	0.254034	0.362759	0.319773	0.391493	0.353498	0.311108	0.285513	0.285037	0.330063	2.69377	2.82613	2.66614	2.82585	1.68081	1.90867	1.82817	1.84955
17:0	437.353	270.256	0.262587	0.299586	0.366512	0.236676	0.254547	0.370015	0.323854	0.218841	0.332118	0.347485	0.354943	0.303006	0.369451	0.322828	0.360732	0.258627	1.33035	1.62604	1.35251	1.54425	0.973967	1.75984	1.16785	0.999596
18:3	445.321	278.225	0.577005	0.448242	0.504951	0.440042	0.401533	0.496234	0.39933	0.393598	0.648673	0.616021	0.700026	0.686925	0.406765	0.611263	0.507799	0.519748	3.49343	3.75718	3.64396	3.54237	3.01668	3.01462	2.90012	3.1906
18:2	447.337	280.24	7.75118	6.60145	8.02381	6.73354	5.68761	6.68035	5.38495	5.6098	9.02066	8.93548	10.5459	10.8213	6.48893	8.04254	6.78815	7.43493	59.5759	63.7099	59.83	61.775	48.7854	47.2037	48.2396	51.7281
18:1	449.353	282.256	22.4302	19.9796	23.3246	20.8519	18.8515	19.7197	18.8344	18.7238	26.7464	25.4756	29.7278	27.1787	20.1925	20.6991	18.9072	22.8219	162.743	176.235	164.436	171.99	126.854	135.411	135.701	136.055
18:0	451.368	284.272	2.73332	2.15953	2.45404	2.84116	2.78748	2.77351	2.84139	2.75044	3.39975	3.47154	3.34853	3.31625	3.39573	2.95171	2.78191	2.8746	12.7389	14.0048	12.5705	13.1941	9.84822	10.1984	11.1283	10.602
19:1	463.368	296.272	0.0385716	0.0354165	0.035206	0.0333455	0.0307412	0.0398793	0.0419847	0.0217071	0.0771727	0.0584277	0.0597688	0.0489329	0.0315205	0.0321606	0.0509994	0.0596694	0.315966	0.454913	0.297554	0.299203	0.249963	0.328359	0.272064	0.192618
19:0	465.384	298.287	0.0970971	0.0923569	0.0859457	0.114258	0.0824796	0.125582	0.132272	0.0687744	0.128136	0.115707	0.106681	0.0826313	0.105692	0.116349	0.135869	0.10331	0.242397	0.410396	0.186077	0.518691	0.318792	0.9123	0.497335	0.164562
20:1	477.384	310.287	0.0483855	0.045614	0.0487678	0.0391952	0.0422167	0.0420295	0.0513526	0.0320635	0.072783	0.0821175	0.0880434	0.067102	0.053804	0.0398552	0.056884	0.0723631	0.640269	0.769559	0.593998	0.606555	0.4308	0.480611	0.500966	0.46589
20:0	479.4	312.303	0.179028	0.162835	0.165382	0.171103	0.337063	0.228045	0.272039	0.383128	0.366696	0.387947	0.346906	0.367359	0.328689	0.359653	0.337503	0.42077	0.842856	0.851879	0.745999	0.731654	0.515819	0.705506	0.759755	0.700881
22:0	507.431	340.334	0.16282	0.165942	0.131638	0.161978	0.272867	0.18646	0.215844	0.307414	0.18161	0.266847	0.206824	0.169924	0.250271	0.214858	0.211441	0.259623	0.48946	0.426421	0.356229	0.284811	0.177051	0.20081	0.362723	0.260222
		Sum	86.1804	76.9519	87.4796	80.6955	67.7515	76.9323	70.9825	69.2694	110.996	101.773	118.06	110.601	81.5534	88.2509	82.2458	89.0714	531.803	548.877	529.463	554.648	392.666	414.101	400.828	416.477
			#01	#02	#03	#04	#05	#06	#07	#08	#09	#10	#11	#12	#13	#14	#15	#16	#17	#18	#19	#20	#21	#22	#23	#24
Triacylglycerol (TAG) (nmol/mg protein)	MASS	Molecular Weight	virgin female-	virgin female-	virgin female-	virgin female-	virgin female+	virgin female+	virgin female+	virgin female+	mated female-	mated female-	mated female-	mated female-	mated female+	mated female+	mated female+	mated female+	male-	male-	male-	male-	male+	male+	male+	male+
C43:3|||737.6271403648	737.627	730.611	0.256745	0.257995	0.171424	0.248325	0.175738	0.246309	0.267051	0.216158	0.239828	0.192892	0.248889	0.137169	0.241711	0.30467	0.216799	0.238086	0.0916097	0.273452	0.0487011	0.170336	0.0597556	0.0943968	0.0858065	0.0688687
C43:2|||739.642790429	739.643	732.627	0.343178	0.346318	0.273608	0.358188	0.238083	0.344493	0.351901	0.287134	0.363861	0.350461	0.427946	0.267743	0.313792	0.350147	0.294354	0.304404	0.392666	0.60324	0.292867	0.333047	0.187975	0.258158	0.235686	0.244242
C43:1|||741.6584404932	741.658	734.642	1.60108	1.69208	1.52813	1.63184	1.03948	1.27162	1.416	1.24268	1.72154	1.86259	2.05819	1.67128	1.1405	1.17943	0.991384	1.09371	3.14781	3.94805	2.72303	3.02488	1.67812	1.53761	1.66292	1.54348
C43:0/C44:7|||743.5801901722	743.58	736.564	0.877198	0.776939	0.768106	0.774789	0.575299	0.680169	0.794318	0.750708	0.835275	1.02713	1.09165	0.892608	0.786547	0.884499	0.67389	0.766723	1.19899	1.66807	1.10156	1.11688	0.828917	0.841867	0.880094	0.831716
C44:6|||745.5958402364	745.596	738.58	0.0981759	0.0933992	0.07557	0.0607277	0.0667546	0.0881918	0.140577	0.168526	0.09706	0.0940435	0.147407	0.0957135	0.155266	0.219452	0.121349	0.12067	0.0857176	0.251612	0.0838118	0.120404	0.0798678	0.0776425	0.0909636	0.0736702
C44:5|||747.6114903006	747.611	740.595	0.0722738	0.0697441	0.0598962	0.0778826	0.0479052	0.0792207	0.0768006	0.0738708	0.0952811	0.0925034	0.10601	0.0778122	0.080573	0.104762	0.0924239	0.0795291	0.0592722	0.124869	0.0604179	0.0516917	0.0454544	0.0500703	0.0504675	0.0479855
C44:4|||749.6271403648	749.627	742.611	0.0171385	0.0201027	0.0151138	0.0255571	0.0104106	0.0309877	0.0279108	0.0268739	0.0450352	0.0560251	0.0516405	0.0231915	0.0269999	0.0334011	0.0228233	0.0310789	0.570189	0.533485	0.352506	0.312505	0.187411	0.468268	0.552505	0.451953
C44:3|||751.642790429	751.643	744.627	1.4518	1.46198	1.31551	1.36636	0.795384	0.869437	0.933154	0.765486	2.42853	2.71821	2.92235	2.28691	1.02882	1.03396	0.911601	1.1194	1.7069	1.88623	1.30423	1.32085	0.88283	1.22276	1.27044	1.11766
C44:2|||753.6584404932	753.658	746.642	39.2047	36.6061	33.6514	37.2678	22.0229	24.1567	26.3322	21.6888	54.1781	58.399	61.8886	46.2517	28.4266	27.957	25.7835	29.474	33.4586	35.1238	29.0247	30.323	22.5661	21.9631	22.8934	20.9533
C44:1|||755.6740905574	755.674	748.658	135.541	131.379	114.061	132.707	81.8519	89.3987	99.9296	85.9633	183.698	211.191	198.386	169.504	117.653	117.331	106.779	125.887	141.779	158.998	129.901	129.229	101.131	98.1635	102.4	95.9022
C44:0/C45:7|||757.6897406216	757.69	750.674	13.555	13.3143	11.6184	13.2739	10.2551	11.5198	13.2223	12.5918	17.807	21.9093	17.7441	17.4818	15.3794	18.3154	15.8454	17.0257	14.589	16.6913	13.0242	12.9427	11.6737	12.9415	12.6136	12.7607
C45:6|||759.6114903006	759.611	752.595	0.0321605	0.0449787	0.0303109	0.0334379	0.0327734	0.03782	0.0352985	0.0397042	0.0415485	0.0369506	0.0467131	0.0532928	0.0341817	0.0597412	0.0473283	0.0560081	0.0284407	0.137971	0.0165571	0.0122297	0.0309031	0.0130876	0.0210571	0.0195828
C45:4|||763.642790429	763.643	756.627	0.127789	0.132785	0.110781	0.132077	0.100237	0.140954	0.144298	0.113953	0.137329	0.103067	0.0971436	0.074822	0.128122	0.143994	0.125332	0.137521	0.0366185	0.110009	0.0189713	0.028472	0.0326871	0.0429169	0.0399118	0.0322344
C45:3|||765.6584404932	765.658	758.642	0.45659	0.467684	0.308001	0.408289	0.286823	0.416432	0.432916	0.367072	0.502438	0.351311	0.516262	0.27124	0.448895	0.563339	0.41493	0.394723	0.233057	0.271546	0.1139	0.20661	0.119929	0.1966	0.204084	0.166343
C45:2|||767.6740905574	767.674	760.658	0.825952	0.940738	0.771979	0.817601	0.612663	0.810019	0.838954	0.746784	0.942413	0.89763	1.29175	0.808409	0.667872	0.692867	0.592608	0.645361	1.32942	1.75355	1.14037	1.24164	0.771579	0.756096	0.778128	0.66917
C45:1/C46:8|||769.5958402364	769.596	762.58	1.87007	1.9243	1.76942	1.77901	1.28786	1.56865	1.61484	1.45678	2.0612	2.35043	2.49867	2.07091	1.50806	1.46956	1.27631	1.40984	3.29191	4.18173	2.97765	3.05122	2.01312	1.87265	1.92698	1.91268
C45:0/C46:7|||771.6114903006	771.611	764.595	0.838848	0.762588	0.666046	0.708764	0.466426	0.59815	0.689153	0.661878	1.02901	0.881929	1.30863	0.947564	0.854214	0.949065	0.739411	0.719401	0.867027	1.37303	0.843484	0.841358	0.666983	0.660782	0.730832	0.661271
C46:4|||777.6584404932	777.658	770.642	0.0932018	0.0978083	0.0886957	0.104306	0.0678342	0.075457	0.0680378	0.0677011	0.206683	0.237349	0.290026	0.223918	0.0963455	0.099918	0.0705584	0.0858238	0.134543	0.197956	0.134115	0.0806164	0.0859502	0.110005	0.103741	0.0912152
C46:3|||779.6740905574	779.674	772.658	7.69474	7.20788	6.99804	7.3247	4.34072	4.66274	5.00298	4.18414	11.5134	11.5775	13.6786	9.47413	4.9702	5.13113	4.54534	5.20003	4.8324	5.52677	4.32626	4.39969	3.50987	3.46576	3.43123	3.1634
C46:2|||781.6897406216	781.69	774.674	82.9514	76.495	71.8211	80.4394	51.8134	54.3616	59.8545	51.7415	115.665	123.814	133.983	95.6892	61.1981	63.5247	59.4371	67.3524	66.7339	73.1663	60.3655	60.42	53.7081	52.4262	51.9344	49.2278
C46:1/C47:8|||783.7053906858	783.705	776.689	114.876	111.431	101.983	112.225	83.8189	89.2446	97.2091	88.1686	167.753	190.648	175.868	150.722	110.602	115.595	107.968	124.382	111.614	124.405	105.491	99.0482	94.633	94.2911	95.7922	94.4781
C46:0/C47:7|||785.72104075	785.721	778.705	4.27556	4.14269	3.49516	3.95559	3.26046	3.50415	3.91987	3.77039	5.5462	5.99371	5.72359	5.30309	4.4228	5.5749	4.5962	5.01845	4.25353	5.27801	3.5949	3.58615	3.48219	3.7276	3.95804	3.83214
C47:6|||787.642790429	787.643	780.627	0.0720052	0.0544172	0.0718999	0.0864321	0.0585493	0.0673164	0.0617539	0.0717123	0.0872321	0.0802924	0.0783837	0.072962	0.0545532	0.0795684	0.077927	0.0925698	0.0542445	0.168491	0.0380631	0.0453505	0.0294658	0.0518477	0.0551219	0.0452804
C47:5|||789.6584404932	789.658	782.642	0.145434	0.143852	0.146301	0.16743	0.156046	0.15998	0.174133	0.169818	0.18767	0.162067	0.143027	0.146286	0.162591	0.222522	0.190006	0.197321	0.101607	0.198013	0.088575	0.091413	0.0829869	0.0957127	0.0935674	0.0950232
C47:4|||791.6740905574	791.674	784.658	0.128233	0.127023	0.0975091	0.132006	0.0951403	0.125243	0.133025	0.105124	0.174884	0.104919	0.128719	0.0773063	0.137677	0.161868	0.116863	0.136669	0.0624997	0.12658	0.0559713	0.0526964	0.0545968	0.0824544	0.0792475	0.0678818
C47:3|||793.6897406216	793.69	786.674	0.539346	0.535859	0.262822	0.453028	0.28285	0.3661	0.483161	0.324121	0.673187	0.447014	0.877612	0.442331	0.557638	0.78799	0.505593	0.348617	0.694016	0.48835	0.279079	0.42344	0.219773	0.379722	0.471434	0.389578
C47:2/C48:9|||795.7053906858	795.705	788.689	1.56501	1.63016	1.55394	1.53559	1.2117	1.47386	1.53341	1.40203	1.83385	1.88097	2.30201	1.71555	1.2504	1.26685	1.04358	1.1777	2.32456	2.8713	2.03753	2.14438	1.58506	1.42639	1.50848	1.43116
C47:1/C48:8|||797.72104075	797.721	790.705	3.63972	3.69573	3.42491	3.50178	2.74245	3.25274	3.43316	3.25057	4.40242	4.76354	5.54492	4.30928	3.1254	3.26929	2.81704	3.04809	5.0851	6.70466	5.10488	4.84075	3.9452	3.6092	3.70339	3.70635
C47:0/C48:7|||799.7366908142	799.737	792.721	1.33622	1.05407	0.988377	1.06698	0.65178	0.888216	1.00491	1.09958	1.63115	1.165	2.0286	1.16852	1.47488	1.69318	1.24881	1.11326	1.09372	1.77133	0.995083	1.00841	0.814852	0.957218	1.03224	0.979783
C48:4|||805.6897406216	805.69	798.674	0.502409	0.51336	0.523669	0.501644	0.350105	0.376136	0.346422	0.299473	0.905372	0.957358	1.00907	0.810768	0.358772	0.374636	0.339774	0.401469	0.221895	0.353474	0.268711	0.203998	0.21961	0.171428	0.185011	0.1723
C48:3|||807.7053906858	807.705	800.689	20.5606	18.6822	18.6056	20.0652	12.3987	12.6481	14.2079	12.0114	27.0691	26.9027	32.1895	20.3688	12.1587	13.0008	12.1388	13.3689	10.9469	11.6923	9.73606	9.98304	9.39464	9.46088	8.87994	8.61416
C48:2/C49:9|||809.72104075	809.721	802.705	64.641	61.842	59.9692	63.1286	46.6106	47.4424	52.182	46.1918	90.9605	96.4364	99.525	73.6438	49.7751	53.5585	50.2275	56.8583	42.607	44.2855	39.963	37.3532	39.4259	40.5751	39.0641	38.1435
C48:1/C49:8|||811.7366908142	811.737	804.721	49.8332	49.2401	47.2792	48.3898	38.506	40.5666	43.6631	41.1702	76.626	87.2034	76.9709	68.0698	48.9797	53.009	49.829	57.9985	36.5721	39.0732	35.1385	31.4953	35.6366	36.9843	36.3981	36.6886
C48:0/C49:7|||813.7523408784	813.752	806.736	1.4487	1.5455	1.40966	1.25475	1.03902	1.31567	1.41378	1.29204	2.0984	1.98795	2.81835	2.03604	1.71366	2.21889	1.58859	1.7785	1.13945	1.64583	0.933957	0.900225	0.885142	1.0764	1.14947	0.964329
C49:6|||815.6740905574	815.674	808.658	0.0858928	0.0851725	0.0711688	0.0857568	0.0698786	0.0732106	0.0816547	0.0682758	0.120918	0.115374	0.112546	0.0988753	0.0888762	0.0990696	0.0800077	0.101613	0.0827717	0.148665	0.071825	0.0792687	0.0744908	0.0667078	0.0698919	0.0700274
C49:3/C50:10|||821.72104075	821.721	814.705	0.908695	0.853669	0.433691	0.745055	0.424093	0.56679	0.767312	0.573263	1.03496	0.736001	1.4297	0.679571	0.939598	1.22315	0.776296	0.547003	1.1408	0.837966	0.452425	0.750385	0.375798	0.700902	0.906126	0.75843
C49:2/C50:9|||823.7366908142	823.737	816.721	1.52847	1.53921	1.56603	1.53565	1.32413	1.61333	1.55543	1.53876	1.6874	1.82429	2.24823	1.62585	1.3082	1.32353	1.14327	1.17586	1.76845	2.08349	1.63418	1.64907	1.47256	1.31653	1.37869	1.35906
C49:1/C50:8|||825.7523408784	825.752	818.736	2.19305	2.06378	2.08207	1.95242	1.75202	1.98323	2.14927	2.12505	2.68928	2.8001	3.24239	2.63949	2.05621	2.20028	1.74996	1.90555	2.42173	3.15393	2.51288	2.25488	2.14214	1.96251	2.07451	2.0339
C49:0/C50:7|||827.6740905574	827.674	820.658	0.298944	0.22943	0.265599	0.252418	0.168678	0.243417	0.25824	0.28538	0.395515	0.353609	0.458963	0.304964	0.307906	0.425668	0.307619	0.286068	0.222355	0.338228	0.228243	0.212649	0.206573	0.223926	0.201615	0.235531
C50:5|||831.7053906858	831.705	824.689	0.0744517	0.0707343	0.0662427	0.0684246	0.0559918	0.0624462	0.0655744	0.0550727	0.112965	0.0915422	0.130065	0.10295	0.0649609	0.0855699	0.0631066	0.0746621	0.0646111	0.112394	0.0615245	0.0565492	0.0391079	0.0580206	0.0434238	0.05265
C50:4|||833.72104075	833.721	826.705	1.56848	1.46945	1.58983	1.4727	0.832079	0.895895	0.892574	0.800264	2.10252	1.91971	2.17723	1.51215	0.851272	0.969352	0.811238	0.976156	0.510396	0.688838	0.459571	0.533489	0.409034	0.398119	0.379862	0.405973
C50:3/C51:10|||835.7366908142	835.737	828.721	13.4433	12.6822	13.2293	12.4725	9.57006	9.48851	10.1933	8.76983	15.9626	15.469	17.4063	12.0379	7.90075	9.11888	7.97015	8.97544	5.08756	5.65978	4.79506	4.55068	5.25287	5.38865	5.04983	4.86363
C50:2/C51:9|||837.7523408784	837.752	830.736	28.8279	28.0942	28.4211	27.3126	21.8887	22.0219	23.7209	21.3237	35.5519	37.8109	38.5674	28.7254	20.8995	23.1396	20.9597	24.3834	11.7756	12.4558	11.5712	10.1527	12.7463	13.7986	12.9873	12.863
C50:1/C51:8|||839.7679909426	839.768	832.752	12.6331	12.8069	12.6317	12.0192	8.08522	8.99263	9.64432	8.98163	15.5157	17.0005	14.9275	13.5858	9.71246	11.3028	10.2813	12.1682	4.94697	5.32881	4.99119	4.1984	4.71336	5.60396	5.1378	5.28304
C50:0/C51:7|||841.7836410068	841.784	834.768	0.52138	0.420824	0.606434	0.358488	0.267449	0.278478	0.320725	0.324636	0.551321	0.468929	0.535966	0.458245	0.395427	0.613398	0.405965	0.416594	0.277056	0.486578	0.240487	0.201272	0.211578	0.236782	0.281353	0.255474
C51:6|||843.7053906858	843.705	836.689	0.0676313	0.0525627	0.12549	0.062208	0.045501	0.0415327	0.0514362	0.0505211	0.0813484	0.0865622	0.0761788	0.0749384	0.0434737	0.0535361	0.0555492	0.0763124	0.0529261	0.119091	0.0675438	0.0333718	0.0609143	0.0451903	0.0467299	0.0511008
C52:5|||859.7366908142	859.737	852.721	0.196765	0.20203	0.195228	0.204814	0.184683	0.166555	0.178529	0.17195	0.216036	0.188571	0.259082	0.191242	0.161192	0.215129	0.166301	0.160845	0.184193	0.262081	0.14558	0.243366	0.125171	0.17614	0.182287	0.163082
C52:4/C53:11|||861.7523408784	861.752	854.736	0.899496	0.951749	0.942593	0.886542	0.544806	0.5751	0.611448	0.520921	1.01223	0.9177	0.980776	0.825699	0.516715	0.641243	0.480653	0.578635	0.276589	0.374077	0.21033	0.295123	0.178037	0.235416	0.227316	0.202356
C52:3/C53:10|||863.7679909426	863.768	856.752	4.50511	4.35641	4.52282	4.11977	3.35279	3.23793	3.40548	2.9152	4.37535	4.51536	4.62743	3.78539	2.5223	2.93923	2.49929	2.94498	1.35155	1.5965	1.51222	1.16261	1.54792	1.49065	1.35003	1.34539
C52:2/C53:9|||865.7836410068	865.784	858.768	6.78614	6.67222	6.58116	6.12779	5.0768	5.05956	5.43609	5.01541	6.41719	6.82487	6.72699	5.64979	4.56028	5.20066	4.52167	5.11109	2.32711	2.79092	2.37282	2.08154	2.3388	2.61765	2.50821	2.52123
C52:1/C53:8|||867.799291071	867.799	860.783	2.2932	2.39608	2.32233	2.04595	1.37951	1.54329	1.52496	1.42138	2.14214	2.58143	1.9933	2.36974	1.52158	1.86058	1.51852	1.83827	0.835183	1.05267	0.867219	0.814714	0.515446	0.48983	0.488445	0.518497
C52:0/C53:7|||869.8149411352	869.815	862.799	0.136326	0.142203	0.366411	0.0967751	0.0791187	0.0853466	0.0954572	0.128893	0.128528	0.173003	0.186379	0.171479	0.0829668	0.181206	0.138578	0.0785965	0.0802021	0.362962	0.103789	0.0630228	0.0942684	0.0721447	0.0735447	0.088817
C54:4/C55:11|||889.7836410068	889.784	882.768	0.270064	0.245438	0.32057	0.231363	0.176627	0.174544	0.178791	0.149361	0.256406	0.395699	0.341959	0.301224	0.155574	0.171194	0.155637	0.177425	0.12322	0.193607	0.132463	0.125957	0.135769	0.114992	0.135436	0.118272
C54:3/C55:10|||891.799291071	891.799	884.783	0.729728	0.693917	0.894016	0.632032	0.688749	0.520451	0.523002	0.48781	0.649756	1.18965	0.767099	1.05338	0.391754	0.452327	0.439591	0.519873	0.412332	0.562936	0.662345	0.363088	0.589163	0.325512	0.411981	0.39692
C54:2/C55:9|||893.8149411352	893.815	886.799	0.680301	0.665946	0.825986	0.600627	0.555679	0.459299	0.496406	0.407357	0.628812	0.987678	0.707799	0.886726	0.381167	0.466539	0.404174	0.504694	0.441301	0.518077	0.627363	0.371268	0.452872	0.242112	0.319719	0.329336
C54:1/C55:8|||895.8305911994	895.831	888.815	0.477574	0.482187	0.482207	0.395939	0.308868	0.275104	0.296744	0.265012	0.469727	0.598425	0.556689	0.566907	0.319967	0.39113	0.327851	0.349284	0.104328	0.167811	0.142343	0.0915036	0.0976955	0.0694436	0.0875537	0.0826348
C54:0/C55:7|||897.8462412636	897.846	890.83	0.25588	0.301779	0.287299	0.267639	0.194599	0.20406	0.26261	0.336743	0.303355	0.286892	0.305346	0.217812	0.280993	0.310307	0.201188	0.276343	0.230953	0.811492	0.175743	0.153993	0.14951	0.226548	0.170758	0.151716
C55:6|||899.7679909426	899.768	892.752	0.0333286	0.0415513	0.0384029	0.0317412	0.0170073	0.0203791	0.025304	0.028089	0.0370053	0.0585895	0.0340205	0.0563646	0.022098	0.0279306	0.0276238	0.0334607	0.0465837	0.196414	0.0369367	0.031677	0.0291322	0.0362928	0.0297324	0.015522
C56:5/C57:12|||915.799291071	915.799	908.783	0.135318	0.127801	0.0926141	0.107328	0.0826205	0.0899711	0.10117	0.0820324	0.156231	0.157004	0.119713	0.152912	0.16795	0.196278	0.1368	0.125468	0.128593	0.05948	0.070181	0.116666	0.0653455	0.134196	0.166999	0.153517
C56:4/C57:11|||917.8149411352	917.815	910.799	0.190878	0.14782	0.164667	0.143361	0.126754	0.111257	0.134319	0.13066	0.154762	0.257265	0.198205	0.221465	0.213713	0.175744	0.164403	0.135065	0.140842	0.144042	0.116073	0.116234	0.104746	0.19508	0.239496	0.195969
C56:3/C57:10|||919.8305911994	919.831	912.815	0.138005	0.126951	0.212612	0.0971828	0.168204	0.100429	0.0835963	0.106727	0.146034	0.347585	0.210661	0.301709	0.0934787	0.095653	0.114219	0.110658	0.0925469	0.138166	0.165498	0.0849204	0.163422	0.115876	0.146917	0.13599
C56:2/C57:9|||921.8462412636	921.846	914.83	0.114373	0.105402	0.135754	0.0739003	0.0927842	0.0730714	0.0715033	0.0456759	0.0864295	0.134368	0.139061	0.119035	0.100776	0.0799306	0.0662813	0.0898136	0.088928	0.0978165	0.107331	0.0713309	0.0777799	0.0780469	0.0756364	0.0605093
C58:6/C59:13|||941.8149411352	941.815	934.799	0.0811151	0.0821713	0.0614358	0.073798	0.0773671	0.0530319	0.0676434	0.047147	0.0970814	0.14837	0.0775919	0.127373	0.10968	0.105819	0.0962695	0.0972556	0.088258	0.18144	0.0523352	0.0867607	0.0406634	0.0595557	0.0601014	0.0517219
C58:5/C59:12|||943.8305911994	943.831	936.815	0.110565	0.0935259	0.0628588	0.100287	0.093381	0.059305	0.0884973	0.062887	0.118828	0.208415	0.0827663	0.173045	0.154005	0.152927	0.140504	0.128472	0.11295	0.0593091	0.0561005	0.0959444	0.0543871	0.0607592	0.0682717	0.068502
C58:4/C59:11|||945.8462412636	945.846	938.83	0.0461094	0.0463738	0.0553553	0.0299189	0.0297775	0.0178238	0.0307542	0.0253991	0.0347368	0.063683	0.0256088	0.0538154	0.0502853	0.046856	0.0350332	0.0322949	0.0265372	0.0301837	0.0201132	0.0194227	0.0274496	0.050176	0.0675016	0.0535402
C58:3/C59:10|||947.8618913278	947.862	940.846	0.0333063	0.031093	0.0615125	0.0338821	0.0446376	0.0250033	0.0297863	0.0216365	0.0201529	0.0650671	0.0460678	0.0651495	0.0206741	0.021192	0.0201239	0.0241936	0.0225828	0.0176098	0.0529004	0.0522037	0.0484271	0.0170335	0.0455306	0.056533
C58:2/C59:9|||949.877541392	949.878	942.862	0.0277073	0.0298419	0.032538	0.0351639	0.0201923	0.0242189	0.0176202	0.0190887	0.0291872	0.0736333	0.0213497	0.0454678	0.0298704	0.0354356	0.0182035	0.0158802	0.015522	0.0288518	0.018777	0.0266113	0.0219925	0.0127283	0.0175806	0.0121468
C58:1/C59:8/C60:15|||951.8931914562	951.893	944.877	0.154557	0.143154	0.189956	0.155801	0.121254	0.107958	0.118119	0.0753643	0.117751	0.275388	0.0904669	0.261145	0.180944	0.133094	0.100823	0.132489	0.132414	0.040694	0.163412	0.153405	0.124569	0.0712636	0.105328	0.100313
C58:0/C59:7/C60:14|||953.8149411352	953.815	946.799	0.0382307	0.0711057	0.0419117	0.0453917	0.0349954	0.0376719	0.0288928	0.0296386	0.0439092	0.0810829	0.0438502	0.0907978	0.0443769	0.0324142	0.0278938	0.0452323	0.0936423	0.117659	0.0918798	0.0957781	0.0663019	0.0401846	0.04461	0.0364104
C60:6/C61:13|||969.8462412636	969.846	962.83	0.137979	0.128685	0.0874141	0.128613	0.14117	0.0775211	0.114866	0.0824211	0.195905	0.366693	0.109142	0.295873	0.203266	0.190395	0.167604	0.206445	0.172399	0.198791	0.114822	0.168116	0.0919157	0.099036	0.110702	0.0972184
C60:5/C61:12|||971.8618913278	971.862	964.846	0.124789	0.133816	0.0896276	0.118101	0.148263	0.103335	0.137763	0.107954	0.198854	0.244732	0.103557	0.212473	0.2188	0.251307	0.19327	0.202176	0.138376	0.155406	0.0731808	0.126871	0.0682529	0.126834	0.100993	0.0973392
C60:4/C61:11|||973.877541392	973.878	966.862	0.00147026	0.000882789	0.00318293	0.00616464	0.0077251	0.00812292	0.00181619	0.00342514	0.00536834	0.00153029	0.019176	0.00257931	0.00370929	0.00152446	0.000703007	0.00289901	0.00548194	0.0156655	0.000435086	0.001347	0.00199407	0.00394086	0.00115485	0.00110781
C60:2/C61:9|||977.9088415204	977.909	970.893	0.131488	0.114555	0.132745	0.134485	0.0849269	0.056604	0.0801242	0.0433723	0.102085	0.258442	0.0913276	0.243798	0.127259	0.101783	0.0873955	0.0953606	0.085446	0.0336918	0.113213	0.0868718	0.0757514	0.0282728	0.0834716	0.0515025
C60:1/C61:8/C62:15|||979.9244915846	979.924	972.908	0.334141	0.296294	0.337917	0.339245	0.238661	0.18699	0.272892	0.195511	0.276576	0.527676	0.151148	0.486432	0.353531	0.30439	0.236866	0.29119	0.335256	0.243777	0.316272	0.325823	0.253141	0.14506	0.216467	0.221125
C60:0/C61:7/C62:14|||981.7523408784	981.752	974.736	0.131249	0.193396	0.10358	0.112588	0.0742104	0.0727515	0.0977355	0.081098	0.166008	0.175468	0.116414	0.172955	0.161488	0.140589	0.119782	0.137831	0.396824	0.30689	0.355051	0.327043	0.145382	0.157848	0.131242	0.117639
		Sum	632.819	608.122	566.648	611.717	425.9	452.577	496.151	440.386	867.95	957.658	944.437	758.138	527.631	556.638	508.881	583.595	528.179	588.056	487.541	472.83	426.059	427.345	430.501	415.224
			#01	#02	#03	#04	#05	#06	#07	#08	#09	#10	#11	#12	#13	#14	#15	#16	#17	#18	#19	#20	#21	#22	#23	#24
Fatty Acyl Chains in TAG (FA) (nmol/mg protein)	MASS	Molecular Weight	virgin female-	virgin female-	virgin female-	virgin female-	virgin female+	virgin female+	virgin female+	virgin female+	mated female-	mated female-	mated female-	mated female-	mated female+	mated female+	mated female+	mated female+	male-	male-	male-	male-	male+	male+	male+	male+
172(10:0)	172	172	3.84272	3.52139	3.60266	3.66224	3.15093	3.82846	4.15025	3.54793	4.96838	5.53526	6.05085	4.66833	3.95879	4.82102	3.45906	3.94105	3.98053	8.09247	3.76953	3.52539	3.05978	3.04892	3.04158	2.64707
184(11:1)	184	184	3.64775	3.41309	2.86144	3.45686	2.69085	3.40202	3.80982	3.30455	3.70918	2.8637	3.24602	2.53111	3.51307	3.76984	3.3298	3.63708	1.37235	3.37159	1.03047	1.09927	1.24889	1.43551	1.3508	1.15733
198(12:1)	198	198	5.69775	5.68362	4.72601	5.42831	3.77617	4.19282	4.57649	3.79254	7.95805	8.96392	9.5264	6.93391	4.97279	5.15888	4.65964	5.09227	3.60752	5.70539	3.34517	3.2113	2.97043	2.98008	3.16865	2.70913
200(12:0)	200	200	282.72	275.046	242.998	278.39	170.355	192.115	213.648	178.659	384.653	435.986	412.286	335.883	245.373	253.091	224.652	255.941	254.542	275.437	226.898	232.707	170.092	165.173	183.635	166.326
214(13:0)	214	214	4.0941	3.74808	3.72249	3.97833	2.57493	3.34932	3.60233	3.14941	4.10438	4.47352	4.71157	3.97003	2.8321	3.25361	2.78967	3.05304	6.23052	9.68612	5.32314	5.76885	4.12941	3.69489	4.02792	3.58877
226(14:1)	226	226	94.4587	90.7898	82.43	91.1784	53.2949	59.3755	65.6173	55.0652	140.359	159.882	154.962	125.65	74.1251	75.2243	66.7346	77.3462	78.6907	85.6449	70.271	71.009	51.5186	51.8136	52.957	49.8973
228(14:0)	228	228	866.39	834.783	748.244	850.593	568.83	621.325	694.184	614.009	1161.98	1346.23	1244.74	1071.76	790.942	835.219	750.197	856.056	863.135	975.821	777.437	785.265	634.092	636.393	649.906	616.845
242(15:0)	242	242	8.39215	7.83399	7.993	7.9164	6.12397	6.74744	7.18746	6.52311	9.05501	11.9268	10.1929	10.2694	6.69104	7.54153	5.79119	6.5445	13.574	17.9109	12.0973	11.9827	8.67653	7.94229	8.34092	8.28698
254(16:1)	254	254	506.02	476.06	451.245	496.78	318.099	338.935	377.969	330.379	670.71	731.42	762.077	553.888	380.786	397.75	369.726	415.208	403.997	433.231	366.391	361.862	319.226	318.522	313.764	301.621
256(16:0)	256	256	340.802	332.829	316.626	337.131	245.451	263.653	287.515	267.603	472.64	527.909	473.128	399.909	309.367	342.245	308.785	348.62	272.358	301.257	254.268	239.716	236.613	246.111	243.752	244.019
270(17:0)	270	270	11.968	11.3105	11.7306	11.1119	10.4636	10.5338	11.1729	10.4315	12.7002	17.0798	15.0921	16.7705	11.0544	11.9188	10.6659	11.4593	14.4552	20.6435	14.7426	12.9162	13.1353	12.0007	12.6166	12.4135
278(18:3)	278	278	6.73849	5.92055	6.67063	6.49557	4.5139	4.76291	5.38069	4.61052	7.80735	10.0434	7.98658	9.04835	7.25448	7.20358	5.64563	5.64017	6.1579	7.20389	7.119	6.38811	5.56233	3.87152	5.97672	5.98326
280(18:2)	280	280	15.9264	15.7574	14.6173	15.3624	9.63718	10.2762	10.5053	9.21208	22.6259	20.9711	21.3435	17.0152	11.2428	12.7885	11.019	12.4071	7.84368	9.88421	6.45971	6.89246	5.0873	5.18296	5.52452	5.11753
282(18:1)	282	282	166.418	163.006	155.507	155.758	129.609	130.445	140.751	125.763	222.988	240.388	242.354	195.38	138.367	145.279	131.643	154.603	107.288	111.765	100.573	93.3636	97.5122	100.91	100.719	95.8434
284(18:0)	284	284	19.1339	19.0725	19.1188	18.1811	12.215	14.3426	15.3368	14.1943	20.9702	22.6698	20.6931	18.837	14.56	18.1098	15.6894	16.9412	10.974	16.8826	10.3968	9.49625	8.9226	9.65342	9.54754	9.41228
312(20:0)	312	312	8.17829	8.54887	8.89594	7.70688	6.97213	5.85	6.21123	5.76924	10.3108	17.5381	12.9025	15.0719	6.72917	8.1798	6.761	7.36618	8.58601	15.1682	9.29873	10.2622	6.18528	5.36084	5.994	5.7835
340(22:0)	340	340	4.64949	4.3349	4.89351	4.18209	3.87838	3.64995	3.8757	3.8451	5.85205	7.81336	7.5358	7.27543	3.84635	4.5974	4.42557	4.33111	4.47263	11.1711	5.73428	4.34517	5.05405	3.63458	4.5045	4.29004
		Sum	2349.08	2261.66	2085.88	2297.31	1551.64	1676.78	1855.49	1639.86	3163.4	3571.69	3408.83	2794.86	2015.62	2136.15	1925.97	2188.19	2061.26	2308.88	1875.15	1859.81	1573.09	1577.73	1608.83	1535.94
			#01	#02	#03	#04	#05	#06	#07	#08	#09	#10	#11	#12	#13	#14	#15	#16	#17	#18	#19	#20	#21	#22	#23	#24
Cholesterol-Total (pmol/mg protein)	MASS	Molecular Weight	virgin female-	virgin female-	virgin female-	virgin female-	virgin female+	virgin female+	virgin female+	virgin female+	mated female-	mated female-	mated female-	mated female-	mated female+	mated female+	mated female+	mated female+	male-	male-	male-	male-	male+	male+	male+	male+
	483.4	386.4	98.7462	86.2901	89.5797	114.031	83.3118	84.6922	101.267	113.417	81.4516	79.1469	94.4301	110.3	120.937	118.119	100.709	112.282	276.848	284.474	246.249	263.191	269.485	226.714	195.405	248.303
			#01	#02	#03	#04	#05	#06	#07	#08	#09	#10	#11	#12	#13	#14	#15	#16	#17	#18	#19	#20	#21	#22	#23	#24
Cholesterol-Free (pmol/mg protein)	MASS	Molecular Weight	virgin female-	virgin female-	virgin female-	virgin female-	virgin female+	virgin female+	virgin female+	virgin female+	mated female-	mated female-	mated female-	mated female-	mated female+	mated female+	mated female+	mated female+	male-	male-	male-	male-	male+	male+	male+	male+
	483.4	386.4	30.5286	28.0369	26.884	30.6106	14.0777	18.7399	12.2004	20.8431	18.5737	14.8531	14.2741	25.3297	18.8782	19.6555	19.6149	21.3127	101.197	121.984	123.918	110.395	96.2025	83.3267	84.7316	115.771
			#01	#02	#03	#04	#05	#06	#07	#08	#09	#10	#11	#12	#13	#14	#15	#16	#17	#18	#19	#20	#21	#22	#23	#24
Cholesterol-Ester (pmol/mg protein)	MASS	Molecular Weight	virgin female-	virgin female-	virgin female-	virgin female-	virgin female+	virgin female+	virgin female+	virgin female+	mated female-	mated female-	mated female-	mated female-	mated female+	mated female+	mated female+	mated female+	male-	male-	male-	male-	male+	male+	male+	male+
CE 14:0	614.667	596.632	4.80327	2.74867	3.78299	4.75553	3.03207	3.53467	2.69111	2.23806	2.25173	2.14385	3.00978	3.59417	4.8684	4.2981	2.66219	4.04498	11.3176	12.1778	7.49527	8.31418	7.94256	7.56956	7.11722	7.09089
CE 15:2	624.667	606.632	18.0016	18.0512	15.3797	24.0925	29.9116	27.6474	49.0976	59.2154	29.6348	26.4566	38.8861	37.2043	42.0323	38.7673	39.4091	40.1298	66.7369	54.0539	40.9234	58.4454	68.3781	53.9286	34.2087	51.7292
CE 15:1	626.667	608.632	6.36957	3.9036	3.47501	4.58005	5.34052	4.44254	7.19944	8.20151	4.06216	3.90198	5.81113	5.75598	5.94057	6.90316	5.95448	5.34628	10.0706	9.73417	8.95978	9.30677	12.0119	10.1429	6.9124	11.163
CE 16:1	640.667	622.632	10.3882	9.44495	11.2623	14.4675	8.69355	5.88283	9.35989	7.35429	7.74273	10.9683	11.5657	11.9866	10.8743	15.4194	8.01854	14.2432	30.0848	29.8522	21.5096	25.1744	28.3491	27.1851	19.9617	19.5223
CE 16:0	642.667	624.632	5.18908	3.20867	4.36796	5.69999	4.47391	7.88447	4.24919	2.3626	3.2213	3.60898	3.90383	4.65895	7.55515	5.87278	2.71805	4.07534	10.2562	14.5158	12.0108	9.75291	13.479	9.43918	10.6243	10.7281
CE 18:1	668.667	650.632	17.4741	16.6241	20.2131	24.4687	10.213	8.42259	9.40557	6.75636	10.6291	10.4219	10.5851	14.1537	16.4597	18.836	8.42018	14.0747	30.4278	27.1145	20.1002	30.902	26.2695	18.8976	21.2503	23.1949
CE 20:0	698.667	680.632	5.99177	4.27197	4.21465	5.35605	7.56953	8.13775	7.06429	6.44593	5.33607	6.79215	6.39438	7.61652	14.3286	8.36663	13.9117	9.05551	16.7565	15.0414	11.3321	10.8999	16.8526	16.2242	10.5985	9.10332
		Sum	68.2176	58.2532	62.6957	83.4204	69.2341	65.9523	89.0671	92.5741	62.8779	64.2938	80.156	84.9702	102.059	98.4634	81.0942	90.9698	175.65	162.49	122.331	152.796	173.283	143.387	110.673	132.532
